# Supplementary material for: Phylogeny, adaptive evolution, and taxonomy of Acronema (Apiaceae): evidence from plastid phylogenomics and morphological data
Source: Front Plant Sci. 2024 Aug 16;15:1425158. doi: 10.3389/fpls.2024.1425158 (PMC11362068; doi:10.3389/fpls.2024.1425158)
Supplement: Supplementary file 1 [file Table1.xlsx]

## Sheet: Sheet1
Table S1 Taxa newly sequenced in the present study with source, comparison of plastome features, voucher and GenBank accession numbers
Taxa	Locality	Comparison of plastome features									Voucher information	Herbarium information	GenBank Accession
		Length (bp)				Total GC content (%)	Number of genes (unique)
		Total	LSC	SSC	IR		Total	PCGs	rRNA	tRNA			Plastome	ITS
A. tenerum	Maer Mountain, Heqin, Yunnan, China	161107	83849	17604	29827	37.48	113	79	4	30	CL2023082402	Sichuan University	PP531545	PP526012
A. gracile	Gyirong, Xizang, China	159450	83928	17606	28958	37.56	113	79	4	30	XDF202305	Sichuan University	PP531556	PP526020
A. handelii	Jiaozi Snow Mountain, Luquan, Kunming, Yunnan, China	158429	82763	17572	29047	37.62	113	79	4	30	CL2023082103	Sichuan University	PP531554	PP526018
A. paniculatum	Jizu Mountain, Dali, Yunnan, China	157255	81687	16568	29500	37.59	113	79	4	30	CL2023082601	Sichuan University	PP531552	PP526014
A. commutatum	Xiangcheng, Sichuan, China	157434	81737	16615	29541	37.59	113	79	4	30	Cl2023090408	Sichuan University	PP531557	PP526023
A. hookeri	Xiangcheng, Sichuan, China	157324	82158	16668	29249	37.72	113	79	4	30	CL2023090401	Sichuan University	PP531553	PP526017
A. graminifolium	Mahuang ravine, Sichuan, Muli, China	157285	82143	16700	29221	37.69	113	79	4	30	CL2023073101	Sichuan University	PP531555	PP526019
A. minus	Luojishan, Puge, Sichuan, China	155763	85168	17553	26521	37.44	113	79	4	30	CL2023072901	Sichuan University	PP531558	PP526016
A. chinense	Nangqian, Qinghai, China	153931	83714	17547	26335	37.5	113	79	4	30	XYP2019071902	Sichuan University	PP531559	PP526025
A. chinense var. humile	Xiangcheng, Sichuan, China	153065	84252	17855	25479	37.4	113	79	4	30	CL2023090403	Sichuan University	PP531560	PP526024
A. muscicola	Maer Mountain, Heqin, Yunnan, China	154713	84938	17309	26233	37.53	113	79	4	30	XDF2023081807	Sichuan University	PP531561	PP526015
A. crassifolium	Jiaozi Snow Mountain, Luquan, Kunming, Yunnan, China	156191	85801	17410	26490	37.68	113	79	4	30	CL2023082102	Sichuan University	PP531562	PP526022
A. schneideri	Yulong Snow Mountain , Lijiang, Yunnan China	156777	82478	17679	28310	37.45	113	79	4	30	CL2023082101	Sichuan University	PP531563	PP526013
A. astrantiifoliu	Haba Snow Mountain, Shangri-La, Yunnan, China	156869	82515	17678	28338	37.44	113	79	4	30	CL2023082804	Sichuan University	PP531564	PP526027
A. forrestii	Road from Tiger Leaping Gorge to Haba Snow Moutain, Shangri-La, Yunan, China	156851	82517	17678	28328	37.45	113	79	4	30	CL2023082701	Sichuan University	PP531565	PP526021
A. chienii	Balang Moutain, Xiaojin, Sichuan, China	160762	81889	17423	30725	37.71	113	79	4	30	XDF2023083003	Sichuan University	PP531566	PP526026
