# Supplementary material for: Phylogeny, adaptive evolution, and taxonomy of Acronema (Apiaceae): evidence from plastid phylogenomics and morphological data
Source: Front Plant Sci. 2024 Aug 16;15:1425158. doi: 10.3389/fpls.2024.1425158 (PMC11362068; doi:10.3389/fpls.2024.1425158)
Supplement: Supplementary file 2 [file Table2.xlsx]

## Sheet: Sheet1
Table S2 Numbers of dispersed repeats in the sixteen Acronema plastomes
taxa	dispersed repeats
	F	R	C	P	total
A. chienii	23	0	1	25	49
A. crassifolium	23	0	0	26	49
A. chinense var. humile	19	0	0	19	38
A. chinense	18	1	0	18	37
A. minus	20	1	0	22	43
A. schneideri	14	0	0	15	29
A. forrestii	14	0	0	16	30
A. astrantiifoliu	15	0	0	17	32
A. muscicola	18	2	2	22	44
A. graminifolium	19	0	0	18	37
A. hookeri	20	2	0	17	39
A. commutatum	24	3	2	20	49
A. paniculatum	23	0	0	25	48
A. handelii	15	1	0	16	32
A. gracile	23	0	1	25	49
A. tenerum	21	0	1	19	41
