# Supplementary material for: Phylogeny, adaptive evolution, and taxonomy of Acronema (Apiaceae): evidence from plastid phylogenomics and morphological data
Source: Front Plant Sci. 2024 Aug 16;15:1425158. doi: 10.3389/fpls.2024.1425158 (PMC11362068; doi:10.3389/fpls.2024.1425158)
Supplement: Supplementary file 3 [file Table3.xlsx]

## Sheet: Sheet1
Table S3 Numbers of SSR motifs identified in the sixteen Acronema plastomes
A. tenerum		A. gracile		A. handelii		A. paniculatum		A. commutatum		A. hookeri		A. graminifolium		A. muscicola		A. astrantiifoliu		A. forrestii		A. schneideri		A. chinense		A. chinense var. humile		A. minus		A. crassifolium		A. chienii
Motif	number	Motif	number	Motif	number	Motif	number	Motif	number	Motif	number	Motif	number	Motif	number	Motif	number	Motif	number	Motif	number	Motif	number	Motif	number	Motif	number	Motif	number	Motif	number
A/T	45	A/T	39	A/T	40	A/T	54	A/T	50	A/T	43	A/T	41	A/T	30	A/T	42	A/T	42	A/T	42	A/T	51	A/T	47	A/T	37	A/T	35	A/T	29
C/G	3	C/G	2	C/G	2	AC/GT	2	C/G	2	C/G	1	AC/GT	2	C/G	3	C/G	2	C/G	2	C/G	2	C/G	1	C/G	8	AT/AT	18	C/G	5	C/G	4
AG/CT	4	AG/CT	4	AG/CT	4	AT/AT	15	AC/GT	2	AC/GT	2	AT/AT	11	AT/AT	23	AT/AT	14	AT/AT	14	AT/AT	14	AT/AT	18	AT/AT	17	AAG/CTT	1	AC/GT	1	AG/CT	1
AT/AT	22	AT/AT	21	AT/AT	18	AAG/CTT	1	AT/AT	14	AT/AT	13	AAG/CTT	1	AAG/CTT	1	AAG/CTT	1	AAG/CTT	1	AAG/CTT	1	AAG/CTT	1	AAG/CTT	3	AAT/ATT	3	AG/CT	1	AT/AT	18
AAG/CTT	1	AAG/CTT	1	AAG/CTT	1	AAT/ATT	1	AAG/CTT	1	AAG/CTT	1	AAT/ATT	2	AAT/ATT	1	AAAT/ATTT	2	AAAT/ATTT	2	AAAT/ATTT	2	AAT/ATT	1	AAAT/ATTT	1	AAAT/ATTT	3	AT/AT	14	AAG/CTT	1
AAT/ATT	1	AAT/ATT	1	AAT/ATT	2	ACC/GGT	2	AAT/ATT	1	AAT/ATT	2	ACC/GGT	2	AAAT/ATTT	4	AATC/ATTG	1	AATC/ATTG	1	AATC/ATTG	1	AAAT/ATTT	4	AATT/AATT	2	ACCT/AGGT	2	AAG/CTT	1	AAT/ATT	3
AAAG/CTTT	1	AAAG/CTTT	1	ACT/AGT	2	AAAG/CTTT	1	ACC/GGT	2	ACC/GGT	2	AAAG/CTTT	1	AATC/ATTG	1	ACCT/AGGT	2	AATT/AATT	1	ACCT/AGGT	2	AATT/AATT	1	ACCT/AGGT	2	AGAT/ATCT	1	AAT/ATT	2	AAAT/ATTT	3
AAAT/ATTT	7	AAAT/ATTT	2	AGC/CTG	2	AAAT/ATTT	3	AAAG/CTTT	1	AAAG/CTTT	1	AAAT/ATTT	4	ACAT/ATGT	1	AAAAT/ATTTT	1	ACCT/AGGT	2	AATAT/ATATT	1	ACCT/AGGT	2			AAAAT/ATTTT	1	AAAT/ATTT	2	AATC/ATTG	1
AATC/ATTG	1	AATC/ATTG	1	ATC/ATG	2	AATC/ATTG	1	AAAT/ATTT	3	AAAT/ATTT	4	AATC/ATTG	1	ACCT/AGGT	2			AAAAT/ATTTT	1			AGAT/ATCT	1			AGATAT/ATATCT	1	ACCT/AGGT	2	AATT/AATT	2
ACAT/ATGT	1	ACAT/ATGT	1	AAAG/CTTT	1	ACAT/ATGT	1	AATC/ATTG	1	AATC/ATTG	1	ACAT/ATGT	1	AGAT/ATCT	1							AAAAT/ATTTT	1							ACAT/ATGT	1
ACCT/AGGT	2	ACCT/AGGT	2	AAAT/ATTT	4	ACCT/AGGT	2	ACAT/ATGT	1	ACAT/ATGT	1	ACCT/AGGT	2	AATAG/ATTCT	1							AATAT/ATATT	2							ACCT/AGGT	2
		AGAT/ATCT	1	AATC/ATTG	1	AAAAT/ATTTT	1	ACCT/AGGT	2	ACCT/AGGT	2	AGAT/ATCT	1									AGGAT/ATCCT	1							AATAT/ATATT	1
		AAAAT/ATTTT	1	ACAT/ATGT	1			AAAAT/ATTTT	1	AGAT/ATCT	1	AAAGT/ACTTT	1									AATGGG/ATTCCC	1							ACATCC/ATGTGG	1
		AATAG/ATTCT	1	ACCT/AGGT	2			AAATTT/AAATTT	1	AAAGT/ACTTT	1
				AGAT/ATCT	1
				AAAAT/ATTTT	1
				AATCCG/ATTCGG	1
Total	88		78		85		84		82		75		70		68		65		66		65		85		80		67		63		67
