# Supplementary material for: Phylogeny, adaptive evolution, and taxonomy of Acronema (Apiaceae): evidence from plastid phylogenomics and morphological data
Source: Front Plant Sci. 2024 Aug 16;15:1425158. doi: 10.3389/fpls.2024.1425158 (PMC11362068; doi:10.3389/fpls.2024.1425158)
Supplement: Supplementary file 4 [file Table4.xlsx]

## Sheet: Sheet1
Table S4 Codon usage and relative synonymous codon usage (RSCU) values of protein-coding genes of the sixteen Acronema plastomes.
Amino Acid	Codon	A. tenerum		A. gracile		A. handelii		A. paniculatum		A. commutatum		A. hookeri		A. graminifolium		A. minus		A. chinense		A. chinense var. humile		A. muscicola		A. crassifolium		A. schneideri		A. astrantiifoliu		A. forrestii		A. chienii
		Number	RSCU	Number	RSCU	Number	RSCU	Number	RSCU	Number	RSCU	Number	RSCU	Number	RSCU	Number	RSCU	Number	RSCU	Number	RSCU	Number	RSCU	Number	RSCU	Number	RSCU	Number	RSCU	Number	RSCU	Number	RSCU
Phe	UUU	821	1.36	819	1.36	818	1.36	821	1.36	823	1.36	817	1.37	816	1.37	823	1.36	815	1.36	809	1.35	820	1.37	809	1.35	814	1.35	814	1.35	814	1.35	810	1.35
	UUC	384	0.64	385	0.64	384	0.64	388	0.64	387	0.64	379	0.63	379	0.63	387	0.64	387	0.64	387	0.65	380	0.63	393	0.65	389	0.65	389	0.65	389	0.65	394	0.65
Leu	UUA	747	2.02	741	2	738	2.01	738	1.99	738	1.99	746	2.01	745	2.01	744	2	747	2	739	2.01	742	1.99	734	1.97	738	1.99	737	1.99	737	1.99	732	1.97
	UUG	441	1.19	437	1.18	428	1.16	439	1.18	441	1.19	436	1.18	436	1.18	437	1.18	439	1.18	439	1.19	443	1.19	447	1.2	435	1.17	435	1.17	435	1.17	452	1.22
	CUU	482	1.3	487	1.31	438	1.31	483	1.3	483	1.3	484	1.3	483	1.3	484	1.3	486	1.3	477	1.3	485	1.3	471	1.26	482	1.3	482	1.3	482	1.3	476	1.28
	CUC	133	0.36	130	0.35	134	0.36	134	0.36	134	0.36	132	0.36	134	0.36	132	0.35	135	0.36	132	0.36	136	0.36	139	0.37	137	0.37	137	0.37	137	0.37	136	0.37
	CUA	296	0.8	306	0.82	300	0.82	306	0.82	306	0.82	301	0.81	302	0.81	305	0.82	306	0.82	296	0.8	303	0.81	306	0.82	302	0.82	303	0.28	303	0.82	295	0.79
	CUG	123	0.33	125	0.34	125	0.34	126	0.34	126	0.34	127	0.34	126	0.43	129	0.35	127	0.34	125	0.34	127	0.34	141	0.38	128	0.35	128	0.35	128	0.35	139	0.37
Ile	AUU	850	1.42	846	1.42	846	1.42	852	1.43	849	1.43	854	1.43	854	1.43	853	1.42	859	1.43	859	1.42	847	1.42	862	1.43	857	1.42	856	1.42	856	1.42	864	1.43
	AUC	336	0.56	334	0.56	336	0.57	322	0.54	322	0.54	332	0.55	330	0.55	336	0.56	337	0.56	338	0.56	335	0.56	350	0.58	336	0.56	337	0.56	337	0.56	351	0.58
	AUA	615	1.02	610	1.02	601	1.01	613	1.03	614	1.03	609	1.02	609	1.02	614	1.02	605	1.01	616	1.02	609	1.02	596	0.99	612	1.02	612	1.02	611	1.02	603	1
Met	AUG	488	1	488	1	489	1	489	1	489	1	491	1	494	1	492	1	492	1	481	1	483	1	479	1	486	1	486	1	486	1	481	1
Val	GUU	436	1.5	435	1.49	437	1.5	437	1.5	436	1.5	438	1.5	437	1.5	492	1.49	430	1.48	428	1.48	440	1.51	440	1.5	434	1.5	434	1.5	433	1.5	434	1.5
	GUC	137	0.47	142	0.49	141	0.48	143	0.49	143	0.49	140	0.48	138	0.47	135	0.47	139	0.48	134	0.46	137	0.47	140	0.48	142	0.49	142	0.49	142	0.49	137	0.47
	GUA	418	1.44	420	1.44	419	1.44	418	1.43	418	1.43	417	1.43	420	1.44	415	1.44	422	1.45	425	1.47	422	1.44	415	1.42	413	1.43	413	1.43	413	1.43	411	1.42
	GUG	168	0.58	167	0.57	166	0.57	168	0.58	169	0.58	170	0.58	168	0.58	170	0.59	174	0.6	168	0.58	170	0.58	176	0.6	168	0.58	168	0.58	168	0.58	176	0.61
Ser	UCU	439	1.69	447	1.71	437	1.67	448	1.71	447	1.71	456	1.74	458	1.74	451	1.72	467	1.77	457	1.75	453	1.73	454	1.73	455	1.73	455	1.37	455	1.73	456	1.74
	UCC	248	0.95	247	0.94	252	0.97	244	0.93	244	0.93	243	0.93	244	0.93	242	0.92	241	0.92	239	0.92	242	0.93	243	0.92	245	0.93	245	0.93	245	0.93	240	0.91
	UCA	298	1.14	297	1.13	296	1.13	299	1.14	299	1.14	296	1.13	295	1.12	296	1.13	295	1.12	299	1.15	294	1.13	303	1.15	297	1.13	297	1.13	297	1.13	307	1.17
	UCG	167	0.64	167	0.64	173	0.66	169	0.65	168	0.64	168	0.64	169	0.64	166	0.63	167	0.63	164	0.63	107	0.65	158	0.6	166	0.63	167	0.64	167	0.64	157	0.6
Pro	CCU	356	1.6	353	1.58	352	1.59	347	1.57	346	1.57	350	1.58	351	1.59	351	1.57	349	1.55	346	1.57	348	1.56	347	1.55	350	1.59	350	1.59	350	1.59	340	1.52
	CCC	121	0.72	163	0.73	161	0.73	161	0.73	160	0.73	158	0.71	157	0.71	167	0.75	166	0.74	161	0.73	166	0.75	177	0.79	161	0.73	160	0.73	160	0.73	184	0.82
	CCA	245	1.1	244	1.09	244	1.1	246	1.12	246	1.12	247	1.12	244	1.1	251	1.12	257	1.14	244	1.11	242	1.09	233	1.04	240	1.09	240	1.09	241	1.09	232	1.04
	CCG	169	0.58	133	0.6	129	0.58	128	0.58	129	0.59	131	0.59	133	0.6	126	0.56	128	0.57	128	0.58	134	0.6	136	0.61	132	0.6	131	0.59	131	0.59	137	0.61
Thr	ACU	447	1.61	449	1.62	443	1.6	443	1.61	443	1.61	443	1.61	443	1.62	441	1.62	446	1.6	445	1.62	437	1.59	434	1.56	441	1.61	441	1.61	441	1.61	427	1.54
	ACC	205	0.74	205	0.74	207	0.75	206	0.75	207	0.75	204	0.74	205	0.75	201	0.74	207	0.74	202	0.74	201	0.73	216	0.78	205	0.75	205	0.75	205	0.75	218	0.79
	ACA	323	1.17	22	1.16	317	1.15	321	1.17	321	1.16	323	1.17	317	1.16	322	1.18	328	1.18	317	1.16	329	1.2	327	1.18	324	1.18	324	1.18	324	1.18	333	1.2
	ACG	133	0.48	134	0.48	138	0.5	132	0.48	132	0.48	132	0.48	132	0.48	128	0.47	132	0.47	132	0.48	131	0.48	136	0.49	126	0.46	126	0.46	126	0.46	132	0.48
Ala	GCU	523	1.79	528	1.8	524	1.79	530	1.82	530	1.82	519	1.78	520	1.78	525	1.79	525	1.8	527	1.81	524	1.79	519	1.77	520	1.78	520	1.78	521	1.79	521	1.75
	GCC	186	0.64	183	0.63	189	0.65	183	0.63	183	0.63	189	0.65	189	0.65	189	0.64	190	0.65	189	0.65	190	0.65	195	0.66	191	0.66	191	0.66	191	0.65	203	0.68
	GCA	322	1.1	323	1.1	316	1.08	319	1.1	319	1.1	322	1.11	322	1.1	324	1.1	323	1.11	321	1.1	324	1.11	330	1.12	316	1.08	316	1.08	316	1.08	324	1.09
	GCG	136	0.47	137	0.47	140	0.48	132	0.45	132	0.45	134	0.46	135	0.46	136	0.46	130	0.45	130	0.45	134	0.46	132	0.45	139	0.48	139	0.48	139	0.48	142	0.48
Tyr	UAU	648	1.6	645	1.6	642	1.6	642	1.6	642	1.6	648	1.6	646	1.6	651	1.6	653	1.6	648	1.6	646	1.59	650	1.6	642	1.6	642	1.6	642	1.6	651	1.6
	UAC	160	0.4	161	0.4	162	0.4	162	0.4	161	0.4	162	0.4	161	0.4	161	0.4	165	0.4	161	0.4	165	0.41	160	0.4	161	0.4	161	0.4	161	0.4	164	0.4
TER	UAA	0	0	0	0	0	0	0	0	0	0	0	0	0	0	0	0	0	0	0	0	0	0	0	0	0	0	0	0	0	0	0	0
	UAG	0	0	0	0	0	0	0	0	0	0	0	0	0	0	0	0	0	0	0	0	0	0	0	0	0	0	0	0	0	0	0	0
His	CAU	381	1.52	381	1.52	379	1.52	381	1.51	381	1.51	384	1.52	386	1.53	384	1.52	379	1.5	381	1.52	380	1.51	381	1.5	383	1.53	384	1.53	384	1.53	382	1.5
	CAC	199	0.48	119	0.48	120	0.48	122	0.4	122	0.49	121	0.48	120	0.47	120	0.48	125	0.5	120	0.48	122	0.49	126	0.5	119	0.47	119	0.47	119	0.47	127	0.5
Gln	CAA	575	1.53	576	1.53	566	1.51	571	1.5	571	1.51	570	1.51	572	1.51	577	1.52	570	1.5	569	1.5	574	1.52	569	1.5	576	1.51	576	1.51	576	1.51	579	1.51
	CAG	178	0.47	179	0.47	184	0.49	188	0.5	187	0.49	187	0.49	187	0.49	183	0.48	188	0.5	189	0.5	182	0.48	189	0.5	186	0.49	186	0.49	186	0.49	190	0.49
Asn	AAU	742	1.5	745	1.5	743	1.5	751	1.51	751	1.51	750	1.51	753	1.51	758	1.51	763	1.51	758	1.51	754	1.5	758	1.51	751	1.51	750	1.5	750	1.5	759	1.51
	AAC	247	0.5	248	0.5	247	0.5	243	0.49	245	0.49	244	0.49	243	0.49	247	0.49	247	0.49	245	0.49	249	0.5	245	0.49	247	0.49	247	0.5	247	0.5	249	0.49
Lys	AAA	847	1.51	847	1.52	847	1.52	854	1.52	854	1.52	857	1.52	854	1.52	848	1.52	854	1.52	839	1.52	846	1.52	840	1.53	851	1.52	851	1.52	851	1.52	851	1.53
	AAG	272	0.49	271	0.48	264	0.48	268	0.48	269	0.48	273	0.48	272	0.48	270	0.48	272	0.48	264	0.48	268	0.48	261	0.47	267	0.48	267	0.48	267	0.48	261	0.47
Asp	GAU	676	1.59	680	1.59	671	1.6	676	1.6	676	1.6	669	1.59	674	1.59	681	1.6	675	1.61	671	1.61	673	1.6	690	1.62	673	1.6	673	1.6	673	1.6	683	1.61
	GAC	172	0.41	174	0.41	169	0.4	169	0.4	169	0.4	172	0.41	172	0.41	168	0.4	164	0.39	164	0.39	170	0.4	164	0.38	168	0.4	168	0.4	168	0.4	168	0.39
Glu	GAA	824	1.5	822	1.5	809	1.49	819	1.51	821	1.51	821	1.5	821	1.5	822	1.5	815	1.49	810	1.49	819	1.49	824	1.49	822	1.5	822	1.5	822	1.5	828	1.5
	GAG	274	0.5	277	0.5	277	0.51	266	0.49	266	0.49	273	0.5	272	0.5	272	0.5	281	0.51	275	0.51	279	0.51	283	0.51	272	0.5	272	0.5	272	0.5	276	0.5
Cys	UGU	172	1.56	174	1.56	167	1.53	167	1.54	167	1.54	168	1.53	168	1.53	168	1.53	169	1.53	171	1.54	169	1.54	171	1.55	171	1.58	171	1.58	171	1.58	172	1.54
	UGC	49	0.44	49	0.44	52	0.47	50	0.46	50	0.46	51	0.47	51	0.47	51	0.47	52	0.47	51	0.46	51	0.46	50	0.45	46	0.42	46	0.42	46	0.42	51	0.46
TER	UGA	0	0	0	0	0	0	0	0	0	0	0	0	0	0	0	0	0	0	0	0	0	0	0	0	0	0	0	0	0	0	0	0
Trp	UGG	357	1	375	1	374	1	372	1	371	1	375	1	375	1	376	1	378	1	373	1	374	1	377	1	376	1	376	1	376	1	378	1
Arg	CGU	280	1.36	280	1.36	283	1.37	284	1.38	282	1.37	279	1.36	279	1.36	281	1.36	283	1.36	282	1.37	281	1.35	282	1.34	280	1.35	280	1.35	280	1.35	280	1.33
	CGC	82	0.4	79	0.38	80	0.39	78	0.38	78	0.38	79	0.38	80	0.39	83	0.4	80	0.38	80	0.39	82	0.39	82	0.39	80	0.39	80	0.39	80	0.39	83	0.39
	CGA	282	1.37	280	1.36	282	1.36	277	1.35	278	1.35	281	1.37	280	1.36	279	1.35	288	1.38	285	1.39	282	1.36	285	1.36	283	1.36	283	1.36	283	1.36	286	1.36
	CGG	95	0.46	97	0.47	94	0.45	94	0.46	96	0.47	97	0.47	95	0.46	97	0.47	99	0.48	92	0.45	102	0.49	106	0.5	97	0.47	97	0.47	97	0.47	110	0.52
Ser	AGU	328	1.26	331	1.26	322	1.23	329	1.26	329	1.26	330	1.26	335	1.27	328	1.25	320	1.22	320	1.23	325	1.24	329	1.25	326	1.24	326	1.24	326	1.24	326	1.24
	AGC	83	0.32	82	0.31	86	0.33	81	0.31	81	0.31	82	0.31	79	0.3	87	0.33	90	0.34	85	0.33	84	0.32	91	0.35	87	0.33	87	0.33	87	0.33	88	0.34
Arg	AGA	370	1.79	374	1.81	375	1.81	369	1.8	368	1.79	367	1.79	366	1.78	373	1.8	371	1.78	366	1.78	373	1.79	379	1.8	374	1.8	375	1.81	375	1.81	380	1.81
	AGG	129	0.63	129	0.62	128	0.62	130	0.63	130	0.63	129	0.63	131	0.64	127	0.61	129	0.62	129	0.63	128	0.62	127	0.6	130	0.63	130	0.63	130	0.63	124	0.59
Gly	GGU	497	1.34	501	1.35	495	1.33	497	1.34	496	1.33	494	1.33	493	1.33	497	1.33	504	1.34	500	1.34	500	1.34	503	1.34	496	1.33	496	1.33	496	1.33	498	1.33
	GGC	169	0.45	169	0.45	170	0.46	168	0.45	169	0.45	173	0.46	173	0.47	170	0.46	172	0.46	166	0.45	174	0.47	173	0.46	168	0.45	168	0.45	168	0.45	172	0.46
	GGA	565	1.52	567	1.52	566	1.52	573	1.54	573	1.54	573	1.54	572	1.54	572	1.54	572	1.52	578	1.55	567	1.52	574	1.53	578	1.55	578	1.55	578	1.55	572	1.52
	GGG	255	0.69	252	0.68	256	0.69	250	0.67	250	0.67	250	0.67	250	0.67	251	0.67	255	0.68	248	0.66	253	0.68	255	0.68	245	0.66	245	0.66	245	0.66	261	0.69
Total		21101		20768		20928		21016		21017		21047		21045		21146		21164		20974		21007		21162		21036		21036		21036		21193
