# Supplementary material for: Phylogeny, adaptive evolution, and taxonomy of Acronema (Apiaceae): evidence from plastid phylogenomics and morphological data
Source: Front Plant Sci. 2024 Aug 16;15:1425158. doi: 10.3389/fpls.2024.1425158 (PMC11362068; doi:10.3389/fpls.2024.1425158)
Supplement: Supplementary file 5 [file Table5.xlsx]

## Sheet: Sheet1
Table S5 Nucleotide diversity value of protein-coding genes and intergenic regions in sixteen Acronema plastomes
PCGs & intergenic regions		Pi
Protein-coding genes	accD	0.01454
	atpA	0.00843
	atpB	0.01092
	atpE	0.0136
	atpF	0.01453
	atpH	0.00823
	atpI	0.00861
	cemA	0.01731
	clpP	0.01055
	infA	0.01115
	matK	0.02667
	ndhC	0.01035
	ndhD	0.01668
	ndhJ	0.01048
	ndhK	0.01381
	petA	0.01351
	petB	0.00727
	petD	0.00884
	petG	0.00908
	petL	0.01138
	psaA	0.00718
	psaB	0.00759
	psaI	0.0735
	psaJ	0.00728
	psbA	0.01038
	psbB	0.00849
	psbC	0.00698
	psbD	0.00774
	psbE	0.00455
	psbF	0.00413
	psbH	0.01792
	psbI	0.1526
	psbJ	0.00493
	psbK	0.01348
	psbL	0.01001
	psbM	0.00779
	psbN	0.00943
	psbT	0.00362
	psbZ	0.00511
	rbcL	0.00773
	rpl14	0.01227
	rpl16	0.01117
	rpl20	0.01654
	rpl22	0.01879
	rpl33	0.00943
	rpl36	0.00533
	rpoA	0.01425
	rpoB	0.0111
	petN	0
	rpoC1	0.0123
	rpoC2	0.01618
	rps11	0.01487
	rps12	0.0037
	rps14	0.01035
	rps16	0.01426
	rps18	0.00751
	rps2	0.01226
	rps3	0.01594
	rps4	0.00976
	rps8	0.01598
	ycf3	0.0211
	ycf4	0.01101
	rps19	0.00673
	ndhB	0.00212
	rpl23	0.00134
	rpl2	0.00285
	rps7	0.00027
	ycf2	0.00508
	ndhF	0.02106
	ccsA	0.02015
	ndhA	0.01131
	ndhE	0.01864
	ndhG	0.0209
	ndhH	0.01592
	ndhI	0.01492
	psaC	0.01629
	rpl32	0.02593
	rps15	0.02194
	ycf1	0.02772
intergenic regions	accD_psaI	0.3941
	atpB_rbcL	0.38018
	atpF_atpH	0.38021
	atpH_atpI	0.31058
	atpI_rps2	0.31497
	cemA_petA	0.23569
	clpP_psbB	0.33981
	matK_rps16	0.31675
	ndhC_trnV	0.22302
	petA_psbJ	0.38108
	petN_psbM	0.33567
	psaA_ycf3	0.28799
	psaI_ycf4	0.41592
	psaJ_rpl33	0.32673
	psbA_trnK	0.09276
	psbE_petL	0.37342
	psbK_psbI	0.26547
	psbM_trnD	0.44928
	psbZ_trnG	0.32042
	rbcL_accD	0.28037
	rpl20_rps12	0.25425
	rpoB_trnC	0.32764
	rps16_trnQ	0.23835
	rps2_rpoC2	0.30096
	rps4_trnT	0.22526
	trnC_petN	0.346
	trnE_trnT	0.31765
	trnF_ndhJ	0.34476
	trnL_trnF	0.34842
	trnP_psaJ	0.25795
	trnQ_psbK	0.32907
	trnS_trnG	0.33325
	trnS_rps4	0.15664
	trnS_psbZ	0.29673
	trnT_psbD	0.3431
	trnT_trnL	0.35636
	ycf3_trnS	0.18781
	ycf4_cemA	0.07005
	ndhB_rps7	0.24685
	rps7_trnV	0.34378
	rrn16_trnI	0.00451
	rrn4.5_rrn5	0.24939
	rrn5_trnR	0.13587
	trnL_ndhB	0.2666
	trnR_trnN	0.36348
	trnV_rrn16	0.00293
	ndhF_rpl32	0.39133
	ndhG_ndhI	0.27852
	psaC_ndhE	0.26733
	rpl32_trnL	0.36502
	rps15_ycf1	0.36042
