# Supplementary material for: Phylogeny, adaptive evolution, and taxonomy of Acronema (Apiaceae): evidence from plastid phylogenomics and morphological data
Source: Front Plant Sci. 2024 Aug 16;15:1425158. doi: 10.3389/fpls.2024.1425158 (PMC11362068; doi:10.3389/fpls.2024.1425158)
Supplement: Supplementary file 6 [file Table6.xlsx]

## Sheet: Sheet1
Table S6 Synonymous and non-synonymous substitution rates of protein-coding genes in sixteen Acronema plastomes
Gene	ks	ka	𝟂 (ka/ks)
accD	0.0260908	0.0116533	0.446645
atpA	0.0297183	0.00164417	0.055325
atpB	0.0364108	0.00304917	0.0837434
atpE	0.0184592	0.0122275	0.662408
atpF	0.0207792	0.012315	0.592661
atpH	0.0308317	0	0
atpI	0.0256325	0.002805	0.109431
cemA	0.0403675	0.01162	0.287855
clpP	0.0337642	0.00378	0.111953
infA	0.0288892	0.00655667	0.226959
matK	0.0472608	0.02159	0.456826
ndhC	0.0236675	0.00582333	0.246048
ndhD	0.0353	0.0114758	0.325094
ndhJ	0.030285	0.00517917	0.171014
ndhK	0.0398475	0.00581833	0.146015
petA	0.0324642	0.007515	0.231486
petB	0.0271725	0.0012475	0.0459104
petD	0.0317675	0.00191333	0.0602293
petG	0.00903833	0.00926333	1.02489
petL	0.0291167	0.00539083	0.185146
psaA	0.0265725	0.00135167	0.0508671
psaB	0.0254342	0.0024125	0.0948527
psaI	0.0051375	0.0015125	0.294404
psaJ	0.0304008	0	0
psbA	0.0447142	0.0005425	0.0121326
psbB	0.0285825	0.00219667	0.0768536
psbC	0.0264033	0.000745	0.0282161
psbD	0.03253	0.0004525	0.0139102
psbE	0.01231	0.00277667	0.225562
psbF	0.0117883	0.0014625	0.124063
psbH	0.0604708	0.00441083	0.0729415
psbI	0.296202	0.160926	0.543296
psbJ	0.0147583	0.0014375	0.0974026
psbK	0.0353917	0.00833417	0.235484
psbL	0.0496575	0	0
psbM	0.0189232	0.00591414	0.312533
psbN	0.0345725	0.00259917	0.0751802
psbT	0.0155233	0	0
psbZ	0.0182783	0.0009	0.0492386
rbcL	0.0315783	0.0004125	0.0130628
rpl14	0.0267558	0.00785333	0.293519
rpl16	0.0316692	0.00405917	0.128174
rpl20	0.024455	0.0141742	0.579602
rpl22	0.0459075	0.0115167	0.250867
rpl33	0.0226933	0.00485583	0.213976
rpl36	0.00877333	0.0039	0.444529
rpoA	0.0401442	0.0151583	0.377597
rpoB	0.0260408	0.006405	0.24596
petN	0	0	0
rpoC1	0.0390542	0.00449083	0.11499
rpoC2	0.0348775	0.011055	0.316967
rps11	0.0415933	0.0065725	0.158018
rps12	0.0141567	0	0
rps14	0.0125833	0.008625	0.68543
rps16	0.0152842	0.0142558	0.932719
rps18	0.015125	0.0051325	0.339339
rps2	0.0298725	0.006955	0.232823
rps3	0.0370108	0.0101283	0.273659
rps4	0.0254642	0.00485333	0.190595
rps8	0.0322825	0.0113117	0.350396
ycf3	0.0441867	0.0164325	0.371888
ycf4	0.0285758	0.00588	0.205768
rps19	0.0104267	0.0056825	0.544997
ndhB	0.00475083	0.00129083	0.271707
rpl23	0.0019625	0.0005875	0.299363
rpl2	0.00602583	0.00158583	0.263172
rps7	0	0.0003625	0
ycf2	0.00566583	0.004965	0.876305
ndhF	0.0456317	0.0148942	0.3264
ccsA	0.0358525	0.0156508	0.436534
ndhA	0.0223142	0.00792833	0.355305
ndhE	0.0562925	0.00814917	0.144765
ndhG	0.0572442	0.01008	0.176088
ndhH	0.045355	0.00800417	0.176478
ndhI	0.0448233	0.00718333	0.160259
psaC	0.0607967	0.003195	0.0525522
rpl32	0.0687933	0.013215	0.192097
rps15	0.0421708	0.0173042	0.410335
ycf1	0.0396392	0.02585	0.652133
