# Supplementary material for: Phylogeny, adaptive evolution, and taxonomy of Acronema (Apiaceae): evidence from plastid phylogenomics and morphological data
Source: Front Plant Sci. 2024 Aug 16;15:1425158. doi: 10.3389/fpls.2024.1425158 (PMC11362068; doi:10.3389/fpls.2024.1425158)
Supplement: Supplementary file 7 [file Table7.xlsx]

## Sheet: Sheet1
Table S7 Plastomes included in phylogenetic analyses with GenBank accession
Taxa	GenBank Accession
Anethum graveolens	NC_029470
Angelica anomala	NC_057139
Angelica cincta	MW436379
Angelica dahurica	OM281942
Anthriscus cerefolium	NC_015113
Anthriscus sylvestris	MT561042
Bupleurum chinense	OQ621981
Bupleurum falcatum	MT075716
Carum buriaticum	NC_066719
Carum carvi	OK589861
Changium smyrnioides	NC_053938
Chuanminshen violaceum	KU921430
Cicuta virosa	NC_037711
Cnidium monnieri	MT561041
Crithmum maritimum	NC_015804
Cryptotaenia japonica	NC_046737
Cuminum cyminum	NC_046879
Cyclospermum leptophyllum	MT561040
Daucus carota	NC_008325
Hymenidium amabile	OP477491
Hymenidium lhasanum	NC_083197
Hymenidium wilsonii	OP672473
Kitagawia baicalensis	NC_070403
Kitagawia stepposa	NC_070402
Kitagawia terebinthacea	NC_070400
Ligusticopsis brachyloba	NC_063838
Ligusticum nematophyllum	NC_063844
Ligusticum oliverianum	NC_063843
Meeboldia delavayi	NC_054296
Meeboldia microloba	NC_054297
Meeboldia yunnanensis	NC_054360
Oenanthe javanica	NC_049874
Oenanthe linearis	MT561035
Ostericum atropurpureum	NC_067547
Ostericum grosseserratum	MW436384
Ostericum huadongense	OM281952
Ostericum sieboldii	NC_067551
Petroselinum crispum	NC_015821
Prangos fedtschenkoi	KY652265
Prangos lipskyi	KY652266
Prangos trifida	NC_037852
Pternopetalum davidii	NC_057228
Pternopetalum vulgare	MT561032
Pleurospermum yunnanense	D105PCYN2
Pleurospermum hookeri	D103PLHKY2
Pleurospermum giraldii	D101PLGR2
Sinocarum coloratum	NC_064348
Sinocarum cruciatum	NC_064349
Sinocarum cruciatum var. inearilobum	MW125617
Sinocarum filicinum	NC_064350
Sinocarum muliense	NC_083196
Sinocarum schizopetalum	NC_064347
Sinocarum vaginatum	NC_064351
Sium ninsi	NC_072107
Tongoloa arguta	NC_083206
Tongoloa dunnii	NC_083192
Tongoloa elata	NC_083208
Tongoloa filicaudicis	NC_083193
Tongoloa gracilis	NC_083198
Tongoloa loloensis	NC_083210
Tongoloa napifera	NC_083194
Tongoloa rubronervis	NC_083209
Tongoloa stewardii	NC_083201
Tongoloa taeniophylla	OP477490
Tongoloa tagongensis	OP477487
Trachydium simplicifolium	NC_083207
Trachydium souliei	NC_083195
Trachydium variabile	NC_083199
Vicatia coniifolia	NC_071816
