# Supplementary material for: Phylogeny, adaptive evolution, and taxonomy of Acronema (Apiaceae): evidence from plastid phylogenomics and morphological data
Source: Front Plant Sci. 2024 Aug 16;15:1425158. doi: 10.3389/fpls.2024.1425158 (PMC11362068; doi:10.3389/fpls.2024.1425158)
Supplement: Supplementary file 8 [file Table8.xlsx]

## Sheet: Sheet1
Table S8 ITS sequences included in phylogenetic analyses with GenBank accession
Taxa	GenBank Accession
Anethum graveolens	OQ165215
Angelica anomala	GU395149
Angelica cincta	MW433734
Angelica dahurica	OR251505
Anthriscus cerefolium	AH003469
Anthriscus sylvestris	MT360027
Bupleurum chinense	OR502921
Bupleurum falcatum	AF479290
Carum buriaticum	MH807962
Carum carvi	OR243916
Changium smyrnioides	HQ185254
Chuanminshen violaceum	FJ385040
Cicuta virosa	OL473017
Cnidium monnieri	MT360016
Crithmum maritimum	AH003474
Cryptotaenia japonica	MT359998
Cuminum cyminum	HM176654
Cyclospermum leptophyllum	MT359989
Daucus carota	MT359967
Hymenidium amabile	MT124614
Hymenidium lhasanum	MT124611
Hymenidium wilsonii	KP311495
Kitagawia baicalensis	OP377020
Kitagawia stepposa	OP377021
Kitagawia terebinthacea	OP377023
Ligusticopsis brachyloba	MZ497218
Ligusticum nematophyllum	MW432470
Ligusticum oliverianum	EU236176
Meeboldia delavayi	MN688992
Meeboldia microloba	MN688994
Meeboldia yunnanensis	MN688999
Oenanthe javanica	MT359997
Oenanthe linearis	MH807982
Ostericum atropurpureum	MT735396
Ostericum grosseserratum	MT359981
Ostericum huadongense	MW433728
Ostericum sieboldii	MT360008
Petroselinum crispum	OR243908
Prangos fedtschenkoi	KJ395469
Prangos lipskyi	KJ395453
Prangos trifida	KU987655
Pternopetalum davidii	MT360021
Pternopetalum vulgare	MT360020
Sinocarum coloratum	MW911466
Pleurospermum giraldii	D101PLGR
Pleurospermum hookeri	D103PLHKY
Pleurospermum yunnanense	D105PCYN
Sinocarum cruciatum	MN846686
Sinocarum filicinum	MT586806
Sinocarum muliense	MZ054146
Sinocarum schizopetalum	MN846687
Sinocarum vaginatum	MN846688
Sium ninsi	OR116135
Tongoloa arguta	MZ054154
Tongoloa dunnii	MT124601
Tongoloa elata	MT124607
Tongoloa filicaudicis	MT124600
Tongoloa gracilis	OP422507
Tongoloa loloensis	OP422510
Tongoloa napifera	MT124605
Tongoloa rubronervis	MN630619
Tongoloa stewardii	OP422509
Tongoloa taeniophylla	MT124598
Tongoloa tagongensis	OP422508
Trachydium simplicifolium	MT124618
Trachydium souliei	OP422515
Trachydium variabile	MT124608
Vicatia coniifolia	EU169331
